# Supplementary material for: Development of the Acoustic Comfort Assessment Scale (ACAS-12): Psychometric properties, validity evidence and back-translation between Spanish and English
Source: PLoS One. 2023 Feb 7;18(2):e0281534. doi: 10.1371/journal.pone.0281534 (PMC9904492; doi:10.1371/journal.pone.0281534)
Supplement: S1 File — (XLS) [file pone.0281534.s001.xls]

## Sheet: S1_File_BD1_n263
ID_new	Stage	Space_COD	Place_COD	AGE	SEX	SSC_agradable	SSC_relajante	SSC_tranquilo	SSC_claro	SSC_divertido	SSC_natural	SSC_vibrante	SSC_facilconversa	SSC_informativo	SSC_Congruencia	SSC_familiar	SSC_continuo
1	1	11	111	25	2	2	2	2	2	2	2	1	2	2	2	2	2
2	1	11	111	37	2	2	2	2	2	2	2	1	2	3	2	2	2
3	1	11	111	34	1	2	2	2	2	3	2	1	2	3	2	2	2
4	1	11	111	64	2	1	1	1	1	2	1	3	1	2	1	2	3
5	1	11	111	55	2	2	3	1	1	3	2	1	3	1	2	2	2
6	1	11	111	38	1	2	3	1	3	2	3	1	1	3	2	1	2
7	1	11	111	33	1	2	1	2	2	2	2	1	2	2	2	1	1
8	1	11	111	31	2	2	2	2	2	2	1	2	2	3	2	2	2
9	1	11	111	45	2	2	2	3	3	3	2	1	2	3	3	3	2
10	1	11	111	39	2	1	1	1	2	2	1	2	1	2	3	2	2
11	1	11	111	29	2	2	3	1	2	2	2	3	3	1	2	2	3
12	1	11	111	19	1	2	2	2	2	2	2	1	2	1	2	2	1
13	1	11	111	39	1	1	2	1	1	2	2	1	1	2	2	1	2
14	1	11	111	37	2	2	3	3	3	3	2	3	2	3	2	3	2
15	1	11	111	38	1	2	2	3	3	3	3	3	3	3	2	2	3
16	1	11	111	33	2	2	2	2	2	2	2	1	2	2	2	1	2
17	1	11	111	33	1	2	2	2	2	2	2	3	2	2	3	2	2
18	1	11	111	42	2	2	2	1	1	2	2	2	2	2	2	1	1
21	1	11	111	31	2	1	3	1	1	3	1	2	3	3	3	2	2
22	1	11	111	79	2	2	2	1	2	2	2	1	2	2	2	2	1
23	1	11	111	26	2	3	3	1	3	1	3	2	1	1	3	2	2
24	1	11	111	40	1	2	1	1	3	2	1	2	2	1	1	1	2
25	1	11	111	31	2	2	3	1	1	2	2	2	1	1	3	2	2
26	1	11	111	36	2	2	1	1	1	2	1	2	2	2	1	2	2
27	1	11	111	41	2	1	1	1	1	2	1	2	2	2	3	3	1
28	1	11	111	37	2	2	2	3	2	2	2	2	3	3	2	2	2
29	1	11	111	37	2	2	2	2	1	1	2	1	2	1	2	2	2
30	1	11	111	63	1	1	1	1	1	2	1	2	1	2	1	2	2
31	1	11	111	53	2	2	3	1	2	2	2	2	2	2	3	2	2
32	1	11	111	37	2	2	2	1	3	3	1	3	3	1	2	2	2
33	1	11	111	31	2	2	1	1	1	1	1	2	1	1	3	2	1
34	1	11	111	35	2	2	1	1	1	1	1	2	1	1	2	2	2
35	1	11	111	28	2	1	2	1	2	1	1	2	2	1	1	1	2
36	1	11	111	24	2	3	3	1	2	3	1	1	3	1	3	2	2
37	1	11	111	36	2	2	1	1	3	2	1	3	3	3	2	3	3
38	1	11	111	34	2	2	3	1	3	3	3	3	1	3	1	2	2
39	1	11	111	31	2	1	1	1	1	1	1	1	1	1	1	2	2
45	1	11	112	66	1	1	2	1	2	1	1	1	2	1	3	2	1
46	1	11	112	64	1	2	2	2	2	2	2	2	2	2	2	2	1
47	1	11	112	60	1	1	1	1	1	1	1	3	1	2	1	2	2
48	1	11	112	44	2	2	2	2	1	2	2	2	2	2	1	2	2
49	1	11	112	71	2	1	1	1	1	1	2	1	1	3	1	2	2
50	1	11	112	64	2	3	3	1	3	3	2	3	2	3	1	2	3
51	1	11	112	24	2	2	2	2	3	2	2	2	2	3	3	2	3
52	1	11	112	41	1	2	2	2	2	3	2	3	2	3	2	2	3
53	1	11	112	39	2	3	2	1	2	2	2	1	2	2	1	2	2
54	1	11	112	56	1	2	1	1	3	2	2	1	3	1	2	2	2
55	1	11	112	37	2	1	2	1	2	2	2	2	1	2	3	1	1
56	1	11	112	39	1	1	1	1	2	2	1	2	1	2	1	2	2
57	1	11	112	54	2	1	1	1	1	3	1	3	1	3	1	3	3
58	1	11	112	17	2	3	3	1	3	3	3	2	1	1	2	2	1
59	1	11	112	54	2	2	3	1	3	3	1	2	3	3	2	2	2
62	1	11	112	73	1	2	2	2	3	2	2	3	2	3	2	2	3
63	1	11	112	77	1	1	1	1	3	3	3	3	1	1	3	1	2
64	1	11	112	66	1	1	1	1	3	1	3	3	3	1	3	2	2
65	1	11	112	65	2	2	2	2	3	3	2	1	2	1	3	2	2
66	1	11	112	39	1	2	3	3	2	2	2	3	3	3	2	2	2
67	1	11	112	40	2	2	2	2	3	2	2	3	2	3	2	2	2
68	1	11	112	45	1	2	2	2	2	2	2	3	3	3	2	2	2
69	1	11	112	22	1	1	1	1	1	1	1	2	1	1	3	1	2
70	1	11	112	82	1	2	3	3	2	2	3	3	2	1	2	2	1
71	1	11	112	49	1	2	3	2	2	2	2	2	3	3	2	2	2
72	1	11	112	82	1	2	2	2	1	2	3	3	2	3	2	2	3
73	1	11	112	60	2	3	1	1	1	3	2	3	2	1	3	2	2
74	1	11	112	67	1	2	2	2	2	2	2	1	2	2	2	2	2
75	1	11	112	51	2	2	2	2	2	2	2	1	2	2	2	2	2
76	1	11	112	66	2	2	2	2	2	2	2	1	2	2	2	2	2
77	1	11	112	38	2	2	3	2	2	3	2	3	2	3	2	2	2
78	1	11	112	55	1	3	3	3	2	3	2	2	3	3	3	1	1
79	1	11	112	42	1	3	2	2	2	3	2	3	2	3	2	2	2
80	1	11	112	56	1	2	1	2	3	2	2	1	1	1	2	2	2
83	1	11	113	40	1	2	1	1	2	1	1	2	2	1	2	2	2
84	1	11	113	35	2	1	3	1	3	3	2	2	1	1	3	2	2
85	1	11	113	64	2	2	2	2	2	1	1	1	2	1	2	2	1
86	1	11	113	47	1	2	2	2	3	2	2	2	2	3	2	2	2
87	1	11	113	51	1	3	3	2	1	3	1	3	3	1	3	2	2
88	1	11	113	39	2	2	1	1	2	2	2	3	2	3	3	3	1
89	1	11	113	47	2	2	2	2	2	2	2	2	2	2	2	2	2
90	1	11	113	28	2	2	1	3	2	2	3	1	1	1	1	2	1
91	1	11	113	43	2	2	1	1	1	3	2	2	3	1	2	1	1
92	1	11	113	90	1	1	1	1	2	1	1	1	1	1	3	2	2
93	1	11	113	32	2	2	1	1	2	2	2	2	1	1	3	2	2
94	1	11	113	33	2	3	3	1	2	2	2	3	2	3	1	2	3
95	1	11	113	77	2	2	3	1	3	3	2	1	3	1	2	2	2
96	1	11	113	23	1	2	1	1	1	1	3	2	1	1	2	2	2
97	1	11	113	21	1	2	2	2	3	2	2	1	3	3	2	2	1
98	1	11	113	26	2	3	1	1	1	2	2	3	1	3	3	2	2
99	1	11	113	37	1	1	3	3	2	1	1	1	1	1	3	2	2
100	1	11	113	39	1	2	3	3	3	1	1	1	1	1	3	2	2
101	1	11	113	48	2	2	3	3	3	3	1	1	3	3	3	2	1
102	1	11	113	46	2	1	3	1	2	3	1	1	2	3	1	2	2
103	1	11	113	37	2	2	2	2	2	1	2	1	2	1	2	2	2
104	1	11	113	37	1	1	1	1	3	3	1	1	2	2	2	2	2
105	1	11	113	60	2	3	3	1	2	1	1	1	2	1	3	2	2
106	1	11	113	37	2	3	1	1	2	3	1	1	3	1	3	2	2
107	1	11	113	40	1	3	3	1	1	3	1	2	1	2	3	2	2
108	1	11	113	15	2	2	3	1	2	2	2	1	2	3	3	2	2
109	1	11	113	59	1	3	1	1	1	1	2	2	1	1	3	2	2
110	1	11	113	38	2	2	3	1	2	2	2	2	3	3	2	2	1
111	1	11	113	30	2	3	3	3	3	3	3	3	3	3	3	2	2
112	1	11	113	15	1	1	1	1	2	1	3	1	3	3	1	2	2
113	1	11	113	15	1	1	1	1	2	2	2	2	1	2	1	2	2
114	1	11	113	15	2	2	2	3	2	1	2	1	2	3	2	3	3
115	1	11	113	36	2	3	3	3	2	1	1	1	2	3	3	2	2
116	1	11	113	64	1	1	1	1	3	1	3	1	1	3	1	2	2
117	1	11	113	36	1	2	2	2	3	3	2	1	2	3	2	2	2
118	1	11	113	82	2	2	3	3	2	2	2	2	2	1	2	2	2
119	1	11	113	39	2	2	1	1	2	2	2	1	3	2	3	2	2
120	1	11	113	36	2	3	2	1	2	2	2	3	3	3	3	2	3
121	1	11	113	49	1	2	2	2	2	2	3	3	2	3	2	2	2
122	1	11	113	23	2	2	2	2	2	3	2	1	2	2	2	2	1
123	1	11	113	18	2	2	2	1	2	2	2	2	1	2	2	2	1
124	1	11	113	19	2	2	2	1	2	2	2	2	2	2	1	2	2
125	1	11	113	21	2	2	3	3	2	3	1	3	2	3	2	2	3
126	1	11	113	21	1	2	3	3	2	2	3	2	2	1	2	2	2
131	1	12	121	37	1	1	1	1	2	1	1	1	1	1	1	2	2
132	1	12	121	37	1	2	2	2	2	2	2	2	2	2	2	2	2
133	1	12	121	47	1	3	2	2	2	2	2	1	2	2	3	2	1
134	1	12	121	27	1	2	2	2	2	2	2	2	2	2	2	2	2
135	1	12	121	32	2	3	1	1	3	3	3	3	1	3	1	3	3
136	1	12	121	45	1	2	2	2	2	2	2	3	2	3	2	3	3
137	1	12	121	16	2	2	2	2	2	2	2	2	2	3	2	2	3
159	1	12	121	37	1	2	2	2	2	2	2	1	2	1	2	2	1
160	1	12	121	56	1	2	1	1	2	1	2	1	2	1	2	2	2
161	1	12	121	40	2	3	3	1	1	3	2	3	1	3	2	3	2
162	1	12	121	37	2	1	1	1	1	1	1	1	1	1	1	2	2
163	1	12	121	51	2	2	1	1	2	1	2	1	1	1	2	2	2
164	1	12	121	41	2	2	3	3	2	2	2	2	2	1	3	2	2
165	1	12	121	28	2	2	3	3	3	3	2	1	3	1	3	2	2
166	1	12	121	59	2	1	3	1	3	3	1	3	1	3	3	2	1
167	1	12	121	18	1	2	2	3	3	2	2	3	2	3	2	2	1
168	1	12	121	39	1	2	2	1	2	2	2	2	2	1	2	2	2
169	1	12	121	37	2	2	3	2	1	1	1	1	3	1	2	2	2
170	1	12	121	19	2	1	1	1	1	1	1	2	1	1	1	1	1
171	1	12	121	19	2	2	1	1	3	2	2	2	2	1	2	2	2
172	1	12	121	19	2	2	1	1	1	2	2	2	2	1	2	2	1
173	1	12	121	33	2	2	1	1	1	3	2	1	2	1	3	2	2
174	1	12	121	42	2	1	1	1	2	1	1	1	1	1	1	2	2
175	1	12	121	48	2	2	2	1	2	2	2	1	2	2	2	2	2
176	1	12	121	43	1	3	1	1	3	3	1	3	3	3	3	3	3
177	1	12	121	19	2	2	2	2	2	3	2	2	2	1	2	2	2
178	1	12	121	49	2	2	3	1	1	2	1	3	3	3	2	2	1
179	1	12	121	33	2	2	2	2	1	2	1	2	2	1	3	1	1
180	1	12	121	37	2	2	1	1	2	1	2	1	2	1	2	2	2
181	1	12	121	22	2	2	2	2	2	2	2	1	2	1	1	2	2
182	1	12	121	22	2	2	1	1	1	2	2	1	1	1	3	2	2
183	1	12	121	34	2	2	2	1	2	2	2	2	2	3	2	2	2
187	1	12	122	53	2	2	2	2	2	2	2	2	2	1	2	2	2
188	1	12	122	29	2	3	3	1	1	3	2	1	3	1	2	2	2
189	1	12	122	37	1	3	3	2	1	3	2	1	2	1	2	2	2
190	1	12	122	73	2	2	2	2	2	2	1	1	2	2	2	2	2
191	1	12	122	37	2	2	2	2	1	2	1	1	3	1	2	2	2
192	1	12	122	40	2	2	2	2	2	3	2	1	2	3	2	2	1
193	1	12	122	36	1	3	1	1	2	2	2	1	3	1	2	2	2
194	1	12	122	53	2	1	2	2	2	2	1	1	1	2	3	1	2
195	1	12	122	18	2	2	1	1	2	3	2	1	3	3	3	2	2
196	1	12	122	23	1	2	2	2	2	2	2	2	2	3	2	2	2
197	1	12	122	75	2	2	3	1	1	3	3	1	3	1	2	2	2
198	1	12	122	41	1	1	1	1	2	1	2	2	1	1	2	2	1
199	1	12	122	32	2	2	1	2	2	2	2	2	1	2	2	2	2
200	1	12	122	32	2	2	1	1	1	2	2	2	2	2	1	2	1
201	1	12	122	30	2	1	1	1	3	3	2	3	1	3	3	2	2
202	1	12	122	26	2	1	1	2	1	1	2	2	2	1	3	1	1
203	1	12	122	40	2	1	2	3	2	2	2	1	2	1	1	2	2
204	1	12	122	35	2	2	2	2	2	2	2	2	2	2	2	1	2
205	1	12	122	38	2	2	3	1	3	2	2	2	2	2	2	2	2
206	1	12	122	42	2	3	1	3	1	1	1	1	3	2	2	1	3
207	1	12	122	25	2	2	2	2	2	2	2	2	2	3	2	2	2
208	1	12	122	29	2	2	2	2	2	2	2	2	2	1	2	2	2
213	1	12	122	37	2	2	3	1	2	2	2	3	2	1	3	2	2
214	1	12	122	38	2	2	2	3	3	2	3	1	2	3	3	2	2
215	1	12	122	60	2	2	2	2	2	2	2	1	2	2	2	2	2
216	1	12	122	51	1	2	2	2	2	2	2	2	2	1	3	2	2
217	1	12	122	82	1	1	2	1	1	2	2	1	2	2	3	1	1
219	1	12	122	31	2	1	2	2	1	2	2	2	2	2	1	1	2
220	1	12	122	25	2	1	1	1	1	1	1	1	1	1	1	2	2
221	1	12	122	20	1	1	3	2	1	3	1	1	3	1	3	2	1
222	1	12	122	21	1	2	2	2	2	2	2	3	2	1	2	2	2
226	1	12	123	44	1	1	2	1	1	1	1	2	1	1	2	1	2
227	1	12	123	42	2	2	2	2	2	3	2	1	2	1	1	2	2
228	1	12	123	48	2	2	3	1	3	2	2	1	2	3	2	2	3
229	1	12	123	60	2	2	2	2	2	2	2	2	2	2	2	2	2
230	1	12	123	23	2	2	2	2	2	2	1	2	2	1	2	2	1
231	1	12	123	18	1	1	1	1	1	1	1	2	2	1	1	2	1
232	1	12	123	34	2	1	1	1	1	1	1	2	1	1	3	1	1
233	1	12	123	43	2	1	1	1	1	2	1	1	2	2	3	1	2
234	1	12	123	49	2	1	1	1	2	3	1	2	1	1	3	2	2
235	1	12	123	36	1	2	1	1	1	2	2	1	1	2	2	2	2
236	1	12	123	32	1	2	3	2	2	3	3	3	2	1	2	2	3
237	1	12	123	47	2	2	2	2	1	3	2	2	2	1	2	2	3
238	1	12	123	33	2	2	2	2	2	1	1	1	2	2	2	2	2
239	1	12	123	43	1	2	3	1	3	3	2	2	3	1	3	2	2
240	1	12	123	35	1	2	2	2	2	3	2	1	2	1	2	2	2
241	1	12	123	42	2	1	1	1	1	1	1	1	1	2	1	2	2
242	1	12	123	35	1	2	3	3	2	2	2	2	2	2	1	2	2
243	1	12	123	26	2	2	2	2	1	2	2	2	2	2	2	2	2
244	1	12	123	52	1	2	3	3	1	3	2	3	3	2	2	3	2
245	1	12	123	42	1	3	1	2	2	1	2	3	2	3	3	2	2
246	1	12	123	20	2	1	2	2	1	1	2	1	2	2	2	1	2
251	1	12	123	32	2	2	2	2	3	3	2	1	2	3	3	3	3
252	1	12	123	66	2	2	3	1	3	3	2	1	2	2	1	2	1
253	1	12	123	37	2	2	2	2	1	2	1	2	2	2	3	2	2
254	1	12	123	39	2	1	2	2	2	2	1	2	2	2	3	1	2
255	1	12	123	37	2	2	3	1	2	2	2	1	2	3	2	3	3
256	1	12	123	30	2	1	1	1	1	1	2	1	1	1	1	2	2
257	1	12	123	42	1	3	3	3	2	2	2	2	3	2	3	2	3
258	1	12	123	14	1	2	1	2	1	1	1	1	1	2	2	2	1
259	1	12	123	55	2	1	2	1	2	2	2	2	2	2	3	2	1
260	1	12	123	18	1	3	2	1	2	2	2	2	1	2	1	2	1
261	1	12	123	66	1	2	1	3	1	2	2	2	2	1	3	2	2
262	1	12	123	16	1	2	1	2	3	3	3	2	3	3	3	2	2
263	1	12	123	20	2	3	3	1	2	3	1	2	3	3	2	2	3
264	1	12	123	20	2	3	1	2	1	2	2	3	3	2	3	2	2
265	1	12	123	25	2	1	2	1	1	2	2	1	2	2	1	2	1
266	1	12	123	27	1	2	1	2	1	2	1	2	3	3	2	2	1
267	1	12	123	17	2	1	2	1	2	3	2	3	2	1	1	2	1
268	1	12	123	24	1	3	3	3	3	3	3	3	3	3	3	3	1
269	1	12	123	24	1	3	3	1	1	3	2	1	2	3	2	3	1
270	1	12	123	25	2	2	1	2	1	2	2	2	1	2	2	2	2
271	1	12	123	14	2	1	2	1	1	3	3	1	2	3	1	2	2
376	1	31	311	28	2	1	2	1	1	2	1	1	2	2	1	1	1
377	1	31	311	66	1	1	3	1	2	3	3	2	3	3	3	2	1
378	1	31	311	65	2	2	2	1	1	2	2	2	2	2	2	2	1
379	1	31	311	81	1	2	3	2	1	2	1	2	1	1	2	2	1
380	1	31	311	35	2	2	1	2	3	3	2	3	3	2	2	2	2
381	1	31	311	50	2	1	1	3	1	1	1	3	1	1	1	3	3
382	1	31	311	58	1	1	2	2	2	2	2	2	1	1	2	1	2
383	1	31	311	56	1	3	3	3	1	2	3	2	3	2	1	2	1
384	1	31	311	43	1	1	3	1	2	3	1	2	2	2	2	2	2
385	1	31	311	57	2	2	1	2	1	1	1	3	3	3	2	2	1
386	1	31	311	41	1	1	2	1	1	2	2	1	2	2	1	2	1
387	1	31	311	63	1	2	1	2	1	1	1	2	1	1	2	2	2
388	1	31	311	61	2	3	3	1	1	2	1	2	3	2	2	2	1
389	1	31	311	48	1	1	3	1	3	3	2	3	2	2	1	2	1
390	1	31	311	42	1	2	2	2	1	2	1	2	2	2	2	2	1
391	1	31	311	53	2	1	2	1	2	2	2	1	2	2	1	2	1
392	1	31	311	37	1	1	3	3	1	3	2	3	2	2	3	2	2
393	1	31	311	61	2	1	2	1	2	2	2	2	2	2	1	2	2
394	1	31	311	30	1	2	1	2	1	3	3	2	1	1	2	2	2
395	1	31	311	20	2	1	2	1	2	2	2	2	2	2	2	2	1
411	1	31	311	61	2	3	2	2	1	3	2	2	3	2	2	2	1
423	1	31	311	53	2	1	3	1	1	3	1	3	3	3	1	3	1
424	1	31	311	26	2	3	2	3	2	2	2	2	2	2	2	2	1
425	1	31	311	66	1	3	3	3	3	3	1	2	1	3	3	2	1
426	1	31	311	31	1	2	2	2	1	2	1	2	2	2	1	1	1
427	1	31	311	41	1	1	2	1	2	3	1	2	3	2	2	2	1
428	1	31	311	30	2	2	2	1	2	1	2	1	1	1	1	2	2
429	1	32	311	46	1	1	2	1	1	2	2	2	2	2	2	2	1
430	1	31	311	35	2	2	2	1	2	1	2	1	2	2	2	1	1
431	1	31	311	55	2	3	3	1	1	3	1	1	1	1	1	2	2
432	1	31	311	56	2	1	1	2	1	2	1	3	2	2	1	3	2
433	1	31	311	56	2	1	1	1	3	1	1	3	3	3	1	3	2
434	1	31	311	44	2	2	2	2	2	2	2	1	2	2	2	2	2
435	1	31	311	23	1	3	2	2	3	2	3	3	2	4	2	2	3
436	1	31	311	49	1	2	3	1	2	3	2	1	2	2	2	2	2
437	1	31	311	58	2	2	2	2	2	2	2	1	2	2	2	2	2
438	1	31	311	52	1	2	2	2	2	3	2	2	2	2	2	2	1
439	1	31	311	25	2	2	2	2	1	2	1	1	2	1	2	2	2
440	1	31	311	35	1	2	3	1	2	2	2	1	3	3	2	2	2
441	1	31	311	68	2	2	3	3	3	3	3	3	3	3	2	2	2
442	1	31	311	67	1	2	2	1	1	3	2	3	3	1	2	2	2
443	1	31	311	47	2	2	2	2	2	2	2	1	2	3	2	2	2
444	1	31	311	42	1	2	1	2	2	2	3	2	1	1	2	2	2
