# Supplementary material for: Development of the Acoustic Comfort Assessment Scale (ACAS-12): Psychometric properties, validity evidence and back-translation between Spanish and English
Source: PLoS One. 2023 Feb 7;18(2):e0281534. doi: 10.1371/journal.pone.0281534 (PMC9904492; doi:10.1371/journal.pone.0281534)
Supplement: S2 File — (XLS) [file pone.0281534.s002.xls]

## Sheet: S1_File_BD2_n84
ID_new	Stage	Space_COD	Place_COD	AGE	SEX	SSC_agradable	SSC_relajante	SSC_tranquilo	SSC_claro	SSC_divertido	SSC_natural	SSC_vibrante	SSC_facilconversa	SSC_informativo	SSC_Congruencia	SSC_familiar	SSC_continuo
273	2	21	211	38	1	2	2	2	2	1	2	1	2	2	3	3	3
274	2	21	211	47	2	2	2	3	2	2	1	1	2	2	3	3	3
275	2	21	211	82	2	2	2	2	3	2	2	2	3	2	2	2	2
276	2	21	211	49	2	2	2	3	2	2	3	2	2	2	2	3	2
277	2	21	211	83	2	3	2	2	3	2	3	1	3	2	3	3	1
278	2	21	211	46	2	3	2	2	2	2	2	2	2	2	1	2	2
279	2	21	211	74	1	2	2	2	2	2	2	2	2	2	2	2	2
280	2	21	211	67	1	2	2	2	2	2	2	2	2	2	3	2	2
281	2	21	211	56	1	2	2	2	2	2	2	2	2	2	2	2	2
282	2	21	211	18	1	3	3	3	3	3	3	3	3	3	3	3	3
283	2	21	211	46	2	2	2	2	2	2	2	2	2	2	3	2	2
284	2	21	211	45	2	2	2	2	3	2	1	2	2	3	1	3	1
285	2	21	211	40	2	3	1	1	2	2	2	2	2	2	1	3	2
286	2	21	211	48	2	2	1	1	3	1	2	2	2	2	3	3	3
287	2	21	211	40	2	3	3	3	3	2	3	1	3	3	3	3	2
288	2	21	211	75	1	2	2	3	2	2	3	2	2	2	3	3	3
289	2	21	211	24	2	2	2	2	2	2	2	2	2	2	3	2	2
290	2	21	211	50	1	2	2	2	2	2	2	2	2	2	3	2	2
291	2	21	211	66	2	2	2	2	2	1	1	1	2	1	2	3	1
292	2	21	211	65	2	3	3	3	3	3	3	1	2	1	3	3	1
293	2	21	211	86	1	3	3	3	3	3	3	3	3	3	3	3	3
294	2	21	211	23	2	2	2	2	2	2	1	2	2	2	2	3	1
295	2	21	211	40	2	3	2	3	3	2	1	2	2	2	3	3	2
296	2	21	211	56	2	2	1	1	2	2	1	2	2	2	2	3	2
297	2	21	211	82	1	3	3	3	3	3	3	3	3	3	3	3	3
298	2	21	211	58	1	2	2	2	3	2	3	2	2	2	3	2	3
306	2	21	211	54	1	2	2	2	2	1	2	1	2	2	3	3	3
308	2	21	211	41	1	3	3	3	3	2	2	1	2	2	3	2	3
309	2	21	211	32	2	2	2	3	3	2	2	2	2	2	3	3	3
310	2	21	211	19	1	3	3	3	2	2	3	2	2	2	3	2	2
311	2	21	211	26	2	3	2	2	2	2	2	2	2	2	2	2	2
312	2	21	211	56	2	2	2	2	2	2	2	2	2	2	2	2	2
313	2	21	211	59	2	2	2	2	2	2	2	2	2	2	3	2	2
314	2	21	211	15	2	3	3	3	3	3	3	3	3	3	3	3	3
315	2	21	211	16	2	2	2	2	2	2	3	1	3	2	3	3	2
316	2	21	211	22	2	2	2	2	2	2	2	2	2	2	3	2	2
317	2	21	211	19	2	2	1	1	3	2	3	3	2	1	3	3	3
318	2	21	211	32	1	2	2	2	3	1	3	1	1	1	2	3	3
319	2	21	211	35	2	2	2	2	2	2	2	2	2	2	2	2	2
320	2	21	211	36	2	1	2	3	3	2	1	1	1	1	3	3	1
321	2	21	211	47	2	3	3	3	3	3	2	1	3	1	3	2	1
322	2	21	211	51	2	2	2	2	2	2	2	2	2	2	3	2	2
323	2	21	211	41	1	3	3	3	3	2	2	1	2	2	3	3	3
324	2	21	211	17	1	2	2	1	1	1	1	1	2	1	2	3	1
325	2	21	211	26	2	3	3	3	3	3	3	3	3	3	3	3	3
326	2	21	211	44	2	3	3	3	3	3	3	3	3	3	3	3	3
327	2	21	211	36	1	2	2	2	2	2	2	2	2	2	1	2	2
328	2	21	211	36	2	2	2	2	3	1	3	2	2	1	2	3	1
329	2	21	211	68	1	2	2	2	2	2	2	2	2	2	2	2	2
330	2	21	211	74	1	1	2	2	2	2	3	1	2	3	3	3	2
331	2	21	211	65	2	1	1	1	1	1	1	1	2	2	2	3	1
332	2	21	211	76	2	2	2	2	2	2	2	2	2	2	2	2	2
333	2	21	211	18	1	1	2	1	1	2	1	3	1	3	2	3	1
334	2	21	211	59	2	1	1	2	1	1	1	1	2	3	3	3	3
337	2	22	221	57	2	2	2	2	3	2	1	2	3	2	2	3	3
338	2	22	221	86	2	2	1	1	1	2	1	3	2	1	2	3	1
339	2	22	221	53	2	1	1	1	3	1	1	1	1	1	1	3	3
340	2	22	221	75	1	2	1	1	2	2	1	1	2	1	2	2	3
341	2	22	221	53	1	2	2	2	2	2	2	2	2	2	2	2	2
342	2	22	221	52	2	2	2	2	2	2	2	2	2	2	1	2	2
343	2	22	221	39	1	2	2	3	3	2	2	1	2	2	2	3	3
344	2	22	221	56	1	1	2	1	1	2	1	1	1	1	2	3	3
351	2	22	221	23	1	2	3	3	2	2	1	3	2	1	2	3	1
352	2	22	221	53	1	2	2	3	3	1	1	3	3	1	3	3	3
353	2	22	221	36	1	2	3	3	2	2	1	1	2	3	3	3	1
354	2	22	221	44	1	1	1	1	1	2	1	1	2	2	3	3	2
355	2	22	221	54	2	3	1	1	3	1	1	1	2	1	1	3	3
356	2	22	221	13	1	2	2	2	2	2	2	2	2	2	2	2	2
357	2	22	221	35	2	1	2	1	3	2	1	1	2	2	1	2	3
358	2	22	221	31	1	1	2	2	3	1	1	1	2	3	3	3	2
359	2	22	221	49	1	2	2	1	3	2	1	1	2	2	3	3	1
360	2	22	221	45	2	1	3	2	2	1	1	1	2	1	2	3	3
361	2	22	221	21	2	2	2	2	2	2	1	2	2	2	2	2	3
362	2	22	221	24	1	1	1	3	3	2	1	1	2	2	2	3	3
363	2	22	221	39	1	2	2	1	2	2	2	2	2	2	1	2	2
364	2	22	221	52	1	2	3	2	2	2	2	2	2	3	3	2	1
365	2	22	221	34	2	2	2	3	2	2	3	2	2	2	3	3	3
366	2	22	221	41	1	3	2	3	3	2	2	1	3	2	3	3	1
367	2	22	221	77	2	2	2	2	2	3	2	2	2	2	3	3	2
368	2	22	221	15	1	3	3	2	3	2	3	3	2	1	3	3	1
369	2	22	221	52	1	2	3	3	3	2	3	2	3	2	3	3	2
370	2	22	221	60	1	3	3	3	3	3	3	2	2	3	3	3	3
371	2	22	221	50	1	1	1	1	1	1	1	2	1	1	1	2	1
372	2	22	221	40	1	1	1	1	3	1	1	1	2	3	1	3	3
