# Supplementary material for: Development of the Acoustic Comfort Assessment Scale (ACAS-12): Psychometric properties, validity evidence and back-translation between Spanish and English
Source: PLoS One. 2023 Feb 7;18(2):e0281534. doi: 10.1371/journal.pone.0281534 (PMC9904492; doi:10.1371/journal.pone.0281534)
Supplement: S3 File — (XLS) [file pone.0281534.s003.xls]

## Sheet: S1_File_BD1_n263
ID_new	Stage	Space	Place	Age	Sex	SSC_agradable	SSC_relajante	SSC_tranquilo	SSC_claro	SSC_divertido	SSC_natural	SSC_vibrante	SSC_facilconversa	SSC_informativo	SSC_Congruencia	SSC_familiar	SSC_continuo
476	3	32	321	60	2	5	5	5	5	5	5	5	5	5	5	5	5
507	3	32	321	23	2	4	5	4	4	5	4	4	5	5	4	4	4
465	3	32	321	76	2	5	5	5	5	5	5	5	5	5	4	5	5
478	3	32	321	38	2	5	5	5	5	5	5	5	5	5	5	5	5
473	3	32	321	32	1	5	5	5	4	4	3	5	5	5	4	4	4
488	3	32	321	58	2	5	5	5	5	5	5	5	5	5	5	5	5
469	3	32	321	56	2	5	5	5	4	3	5	5	5	5	5	4	5
484	3	32	321	25	1	5	5	5	5	5	4	4	5	4	3	5	4
501	3	32	321	47	2	5	4	5	5	5	5	1	4	5	3	4	4
521	3	32	321	23	2	5	5	5	5	5	5	5	5	5	4	5	4
483	3	32	321	36	1	5	5	5	5	5	5	5	3	5	5	4	5
513	3	32	321	53	2	5	5	4	4	5	4	5	4	4	3	4	4
527	3	32	321	26	1	4	5	5	4	5	5	5	4	5	4	4	4
499	3	32	321	60	2	4	5	5	5	4	4	4	4	5	4	4	5
462	3	32	321	52	2	5	4	4	4	4	5	4	5	5	5	5	4
466	3	32	321	57	1	5	5	5	5	5	1	5	5	1	5	5	5
520	3	32	321	25	2	5	5	5	5	5	5	5	5	5	3	5	5
518	3	32	321	30	2	5	5	5	5	5	5	5	4	5	5	5	4
503	3	32	321	31	2	5	5	5	5	5	5	5	5	5	4	5	1
505	3	32	321	23	2	5	4	5	4	4	5	4	3	3	4	5	5
481	3	32	321	17	1	5	5	5	5	5	5	5	4	5	3	5	5
528	3	32	321	18	2	5	5	1	5	5	5	5	1	5	4	5	5
525	3	32	321	18	2	5	5	5	5	5	1	3	5	5	5	5	5
502	3	32	321	32	2	4	4	4	5	5	4	4	5	5	4	4	4
470	3	32	321	63	2	5	5	5	4	5	5	5	5	4	5	5	5
486	3	32	321	74	1	5	5	5	5	4	5	5	5	5	3	5	5
487	3	32	321	85	2	5	5	5	4	5	5	4	3	5	4	4	4
468	3	32	321	85	1	5	5	5	5	5	5	5	5	5	4	5	1
474	3	32	321	75	1	5	5	5	5	5	5	5	5	5	5	5	5
500	3	32	321	75	2	5	5	5	5	4	5	5	5	5	3	4	5
471	3	32	321	57	1	5	3	3	5	5	5	5	1	5	3	5	5
485	3	32	321	91	2	5	5	5	5	5	5	5	5	5	5	5	5
464	3	32	321	80	2	5	5	5	5	5	5	5	5	5	5	5	5
526	3	32	321	63	2	5	4	5	4	4	5	4	5	5	3	5	5
523	3	32	321	73	1	4	4	5	4	5	3	5	5	5	5	4	4
472	3	32	321	74	2	5	5	5	5	5	5	5	5	5	4	5	5
477	3	32	321	68	2	5	5	5	5	5	5	5	1	1	5	5	5
467	3	32	321	40	1	4	5	5	4	5	4	5	3	1	3	4	4
498	3	32	321	47	1	4	5	5	5	5	5	5	5	5	5	4	5
509	3	32	321	52	2	5	5	5	5	5	3	5	4	5	5	5	5
516	3	32	321	50	1	1	1	1	1	5	1	1	5	1	3	5	5
514	3	32	321	40	2	5	5	5	5	5	4	5	3	1	4	5	5
519	3	32	321	42	2	4	5	5	3	5	5	3	4	5	4	4	3
522	3	32	321	34	1	5	4	4	4	5	4	5	3	5	4	4	4
512	3	32	321	33	1	5	5	4	5	5	5	5	5	5	5	1	5
504	3	32	321	17	2	3	5	5	4	5	3	5	4	5	4	5	3
510	3	32	321	28	1	5	4	4	4	4	4	4	5	5	4	5	4
475	3	32	321	71	2	5	5	5	5	5	5	5	5	5	5	5	4
511	3	32	321	85	2	4	4	4	4	5	5	5	5	5	4	4	4
529	3	32	321	61	2	5	5	5	5	5	5	5	5	5	4	5	5
506	3	32	321	54	1	5	5	5	5	5	5	5	5	5	5	5	5
482	3	32	321	55	2	5	5	5	5	5	3	5	5	5	4	5	1
8	3	71	713	31	2	1	1	1	2	2	1	2	3	1	2	5	4
74	3	71	711	48	2	4	4	5	5	4	5	5	4	3	4	5	5
76	3	71	711	48	2	2	2	2	4	3	1	2	2	3	4	4	3
77	3	71	712	48	2	3	3	2	3	3	2	3	2	3	4	4	3
78	3	71	713	48	2	1	1	1	3	3	1	2	2	3	4	3	2
79	3	73	732	48	2	3	4	4	4	3	3	4	4	3	3	5	3
47	3	72	721	45	2	2	2	1	3	3	1	3	3	3	4	3	5
48	3	72	722	45	2	4	4	4	3	3	2	3	3	3	4	3	3
49	3	74	741	45	2	3	2	2	3	4	4	3	3	3	2	3	4
50	3	74	742	45	2	4	4	4	3	4	4	3	3	3	4	5	4
167	3	72	721	31	2	2	3	3	4	1	1	1	3	3	3	4	4
170	3	72	722	31	2	5	5	5	4	4	4	4	4	3	4	5	5
168	3	72	722	31	2	4	4	4	4	4	3	2	3	4	2	4	2
143	3	74	741	33	1	3	3	3	2	2	3	2	3	1	4	5	5
12	3	71	712	21	2	1	1	1	2	2	1	2	2	2	2	3	4
14	3	71	713	21	2	1	2	1	2	2	1	3	2	2	2	3	4
113	3	71	711	58	1	2	4	3	3	3	2	2	3	4	2	4	4
114	3	71	712	58	1	2	3	3	3	3	2	2	2	3	2	4	4
115	3	71	713	58	1	2	3	2	3	3	1	2	2	3	2	4	2
65	3	72	721	47	2	3	3	3	3	3	4	3	3	3	4	4	3
173	3	72	721	36	2	5	5	5	5	4	5	4	5	5	5	5	5
66	3	72	722	47	2	4	4	3	3	4	4	4	4	3	4	4	4
174	3	72	722	36	2	5	5	5	5	5	5	4	5	4	5	5	5
52	3	72	722	45	1	3	3	2	2	3	4	3	3	3	5	3	5
116	3	73	731	58	1	4	4	4	4	4	3	3	4	4	4	4	3
117	3	73	732	58	1	4	4	4	3	4	3	2	3	4	4	4	3
67	3	74	741	47	2	4	4	4	4	4	4	4	4	3	4	4	4
118	3	74	741	58	1	4	4	5	4	4	5	3	5	4	4	4	3
171	3	74	741	25	1	4	4	4	4	3	4	3	4	3	4	3	3
56	3	74	741	45	1	4	5	5	5	4	5	3	5	4	5	5	3
68	3	74	742	47	2	4	4	3	4	4	4	3	4	4	4	3	3
172	3	74	742	25	1	4	4	4	4	4	4	3	4	4	4	3	4
139	3	72	721	43	2	3	2	3	4	2	1	2	4	4	2	4	3
140	3	72	722	43	2	4	4	4	4	2	1	2	5	4	3	4	4
141	3	73	731	36	1	3	3	3	2	2	3	2	3	1	4	5	5
137	3	73	731	36	1	4	4	4	4	3	3	3	4	3	4	5	4
142	3	73	732	36	1	3	4	3	2	2	1	2	3	1	2	5	5
138	3	73	732	36	1	4	4	4	4	3	4	3	3	3	4	4	4
144	3	74	742	41	2	4	3	3	5	3	5	2	4	1	4	4	4
148	3	72	722	50	1	4	4	4	4	3	3	3	3	3	1	4	3
149	3	74	741	50	1	4	4	4	4	4	5	4	4	4	5	4	4
39	3	71	712	46	2	1	2	1	2	2	1	2	4	3	4	5	3
40	3	72	721	46	2	4	4	4	4	4	4	4	4	3	4	5	3
169	3	72	721	34	2	4	4	4	4	2	3	2	5	3	2	1	3
42	3	72	722	46	2	4	4	4	4	4	4	4	5	3	5	5	3
43	3	73	731	46	2	3	3	2	3	3	1	3	4	3	4	5	3
44	3	74	741	46	2	4	4	4	4	4	5	4	5	3	5	5	3
45	3	74	742	46	2	4	4	4	3	4	4	4	4	3	4	5	3
9	3	71	711	21	1	2	3	2	4	1	1	4	3	1	4	5	4
15	3	71	711	19	1	1	3	1	2	1	3	5	3	3	3	3	5
19	3	71	711	20	1	2	2	1	1	3	2	2	2	1	4	5	4
5	3	71	711	20	2	2	3	2	3	2	2	2	4	2	3	3	3
2	3	71	712	19	1	2	2	3	3	2	2	4	3	4	2	4	4
10	3	71	712	21	1	4	3	1	4	3	1	2	3	1	5	5	4
16	3	71	712	19	1	2	3	1	2	1	3	4	3	3	3	3	5
20	3	71	712	20	1	2	2	1	1	3	2	2	2	1	4	5	4
6	3	71	712	20	2	2	3	2	3	2	2	2	4	2	3	3	3
11	3	71	713	21	1	4	3	1	4	3	1	2	3	1	5	5	4
17	3	71	713	19	1	2	2	2	5	2	3	4	3	3	2	5	4
21	3	71	713	20	1	2	3	1	1	3	2	2	2	1	4	5	4
146	3	72	722	43	1	3	5	2	5	5	5	5	5	5	4	5	3
4	3	73	731	19	1	2	3	2	3	2	2	2	2	2	2	3	3
7	3	73	731	19	2	3	3	3	3	3	4	3	3	3	4	3	3
18	3	73	731	19	1	3	3	2	3	1	2	4	3	3	3	3	4
22	3	73	731	20	1	1	2	1	1	1	1	1	2	1	3	5	5
165	3	72	721	30	1	4	4	4	4	3	4	3	4	3	4	3	3
166	3	72	722	30	1	4	4	4	4	3	4	3	5	3	4	3	4
130	3	71	712	68	2	1	1	2	1	3	3	3	2	3	2	3	5
120	3	71	713	68	2	3	3	3	5	1	1	1	3	1	2	5	4
122	3	72	721	68	2	3	4	4	4	2	1	2	4	4	2	5	4
124	3	72	722	68	2	3	3	3	3	3	3	3	3	3	2	3	3
132	3	73	721	68	2	4	3	3	3	4	3	3	3	3	4	3	3
126	3	73	731	68	2	4	4	4	5	3	4	3	4	3	4	4	4
128	3	73	732	68	2	3	3	3	3	3	3	3	3	3	3	3	2
134	3	73	732	68	2	3	3	3	3	4	3	3	4	3	5	3	4
136	3	74	741	68	2	5	5	5	5	5	5	5	5	3	5	5	5
86	3	73	731	73	2	4	4	4	4	4	4	4	4	4	4	4	4
97	3	71	711	75	2	2	3	2	3	2	3	3	3	2	2	4	4
72	3	74	741	66	2	5	5	4	5	4	5	4	5	3	4	4	3
73	3	74	742	66	2	5	5	4	5	4	5	4	5	3	4	4	3
23	3	71	711	52	1	1	1	1	1	1	1	1	1	3	5	5	5
24	3	71	712	52	1	1	1	1	1	1	1	1	1	3	5	5	4
25	3	71	713	52	1	1	1	1	1	1	1	3	1	3	1	5	4
26	3	72	721	52	1	1	3	2	3	2	2	3	4	3	4	3	2
69	3	72	721	51	1	4	5	5	4	4	5	5	5	3	5	4	4
27	3	72	722	52	1	2	3	4	3	3	3	2	4	3	2	3	2
70	3	72	722	51	1	3	3	4	4	1	5	3	2	2	4	1	3
28	3	73	731	52	1	1	1	1	3	3	2	4	2	3	1	5	3
29	3	73	732	52	1	1	2	2	3	3	1	3	2	3	4	5	3
30	3	74	712	52	1	3	4	4	3	3	3	3	4	3	5	3	1
71	3	74	742	51	1	4	4	4	4	3	4	3	4	4	4	4	4
31	3	71	711	48	1	2	2	2	2	3	1	2	2	2	2	3	2
32	3	71	713	48	1	2	2	2	2	3	1	3	2	3	2	3	2
33	3	72	721	48	1	4	5	5	4	5	5	5	5	3	4	3	3
34	3	72	722	48	1	4	4	4	5	4	4	5	3	5	5	3	3
35	3	73	731	48	1	4	3	4	4	3	3	3	4	2	4	3	4
36	3	73	732	48	1	4	4	4	5	3	5	3	5	4	4	4	4
37	3	74	741	48	1	4	4	4	4	3	5	3	5	3	4	3	4
38	3	74	742	48	1	4	4	4	4	4	5	4	5	3	5	3	3
153	3	73	721	36	2	3	3	3	3	3	3	3	3	3	4	3	3
154	3	73	732	36	2	4	3	3	3	3	4	3	3	3	3	4	3
155	3	74	742	36	2	5	5	5	5	5	5	5	5	5	5	5	5
105	3	71	712	44	1	3	2	2	3	3	3	2	2	3	2	3	4
106	3	71	713	44	1	2	2	2	2	3	3	3	1	3	3	4	5
107	3	72	721	44	1	4	4	4	4	3	4	3	4	3	4	3	4
110	3	72	722	44	1	4	4	4	4	3	4	3	4	3	4	4	4
151	3	73	731	45	1	2	2	1	2	1	1	2	3	3	3	5	4
152	3	73	732	45	1	2	3	2	2	2	2	2	4	3	3	4	2
111	3	74	741	44	1	4	4	3	4	2	5	2	4	1	4	4	4
112	3	74	742	44	1	5	4	4	4	2	4	1	4	1	4	4	4
81	3	71	711	44	2	2	3	2	3	1	1	2	3	3	4	4	4
83	3	73	731	44	2	2	3	2	3	1	2	2	3	3	4	4	3
85	3	73	732	44	2	2	3	3	3	2	3	1	4	3	4	4	4
158	3	71	711	25	2	2	3	2	3	3	2	2	3	3	4	5	4
159	3	71	712	25	2	3	3	2	3	3	2	2	3	3	4	5	4
160	3	71	713	25	2	3	2	2	3	3	2	3	3	3	4	5	3
161	3	72	721	25	2	4	5	4	5	3	4	4	5	3	5	2	4
162	3	72	722	25	2	4	4	4	4	3	4	3	3	3	4	2	3
163	3	73	731	25	2	4	4	3	4	3	2	4	3	3	4	5	4
164	3	73	732	25	2	3	4	4	3	3	1	4	2	3	4	5	4
156	3	74	741	41	1	5	5	5	5	5	5	2	4	4	5	5	5
157	3	74	742	41	1	4	4	4	5	4	4	2	5	5	5	4	4
150	3	73	731	38	2	4	4	4	4	4	3	3	3	3	4	3	4
145	3	74	741	55	1	4	4	4	4	2	4	2	5	3	4	5	1
88	3	71	711	60	2	1	3	1	3	3	3	1	3	3	4	3	4
90	3	71	713	60	2	1	1	1	3	3	1	1	1	1	4	3	1
58	3	72	721	46	2	2	3	2	3	2	2	3	3	2	3	3	3
60	3	72	722	46	2	4	4	3	3	2	2	3	4	2	4	3	3
96	3	73	731	60	2	1	3	1	3	1	1	1	3	3	4	3	1
63	3	74	741	46	2	3	3	3	3	3	3	3	4	4	3	3	3
64	3	74	742	46	2	3	4	3	4	3	4	3	4	4	4	4	4
98	3	71	711	31	2	1	1	1	2	3	3	4	3	3	3	3	4
99	3	71	712	31	2	1	1	1	1	3	3	5	2	3	2	3	5
100	3	71	713	31	2	1	1	1	1	3	3	5	2	3	1	3	5
102	3	72	721	31	2	3	3	3	3	3	3	3	3	3	2	3	3
103	3	74	741	31	2	5	5	5	5	5	5	5	5	5	4	5	5
104	3	74	742	31	2	5	5	5	3	5	5	3	5	3	4	5	5
5	3	81	814	38	2	3	4	3	4	4	5	3	3	3	1	3	4
42	3	81	811	54	1	3	3	3	3	3	4	3	3	3	2	3	2
49	3	81	811	42	2	4	5	4	5	5	5	5	5	3	5	5	5
19	3	81	814	37	2	4	4	1	4	4	4	3	4	3	4	3	4
31	3	81	814	37	2	3	4	3	4	4	4	4	4	3	3	4	4
30	3	81	814	26	2	5	5	5	5	5	5	5	5	3	5	5	5
22	3	81	814	33	2	3	4	3	4	4	4	3	4	3	3	3	5
6	3	81	814	38	2	3	3	3	3	4	3	2	2	3	3	4	4
12	3	81	813	48	1	1	3	3	3	3	5	3	5	3	4	3	4
7	3	81	814	41	2	1	5	1	5	5	5	1	1	3	2	1	1
27	3	81	814	34	1	5	3	5	5	5	5	3	5	3	3	5	3
10	3	81	812	34	2	1	3	1	1	1	5	1	5	3	1	1	1
45	3	81	812	40	2	2	3	3	3	3	3	3	3	3	2	3	3
9	3	81	814	45	2	3	4	3	4	4	4	3	4	3	4	3	4
33	3	81	814	31	2	3	4	2	5	5	5	5	5	3	3	5	4
26	3	81	811	75	2	4	3	4	4	4	4	4	4	3	4	4	4
3	3	81	813	58	1	3	3	3	4	4	4	4	3	3	4	3	5
18	3	81	814	43	2	5	5	5	5	5	5	5	5	3	4	5	5
17	3	81	814	27	2	5	5	3	5	5	5	3	5	3	4	3	5
11	3	81	811	50	1	1	1	1	5	3	5	1	5	3	3	1	1
15	3	81	814	41	2	3	2	4	5	4	5	3	4	3	4	4	2
13	3	81	814	38	2	4	5	1	5	1	5	3	5	3	2	3	5
29	3	81	813	19	2	5	5	5	5	5	5	5	5	3	4	5	5
16	3	81	814	37	1	3	3	1	5	5	1	1	5	3	5	2	1
28	3	81	814	36	2	3	4	2	5	4	5	3	5	3	4	5	4
32	3	81	814	63	1	5	5	5	5	5	5	4	5	3	5	5	5
2	3	81	813	85	2	5	4	5	5	3	5	5	3	3	4	5	5
23	3	81	814	35	2	3	1	1	5	3	1	1	5	3	3	3	3
44	3	81	812	39	1	3	4	3	1	3	5	3	4	3	3	2	3
24	3	81	814	39	2	4	4	3	4	5	4	3	4	3	3	3	5
54	3	81	811	26	2	3	4	2	4	4	4	2	4	3	4	3	3
43	3	81	811	31	2	4	4	4	4	4	4	4	4	3	4	4	4
40	3	81	814	55	2	5	5	5	5	5	5	5	5	3	5	5	5
46	3	81	813	60	1	4	4	4	4	4	4	4	1	3	3	4	4
41	3	81	814	34	1	3	4	2	5	5	5	5	5	3	5	5	5
14	3	81	812	24	2	3	3	3	3	3	5	1	5	3	3	3	1
20	3	81	814	42	2	5	4	3	5	5	5	3	4	3	3	4	5
21	3	81	814	38	2	3	5	5	5	3	5	5	5	3	5	3	5
25	3	81	811	55	1	3	3	3	5	5	4	3	3	3	4	2	2
34	3	81	814	20	2	3	3	3	5	5	5	1	5	3	1	5	1
37	3	81	814	29	1	5	5	4	5	5	5	5	5	3	5	5	5
36	3	81	814	43	1	4	4	3	5	5	4	4	5	3	3	5	4
52	3	81	813	47	1	2	4	3	5	1	5	5	5	3	3	1	5
1	3	81	813	81	1	5	5	5	5	5	5	3	3	3	4	5	5
53	3	81	813	78	2	4	5	4	4	4	5	4	4	3	4	5	3
47	3	81	813	78	1	4	4	4	4	3	5	3	4	3	3	4	2
4	3	81	814	62	1	4	4	3	4	4	4	3	3	3	4	3	4
48	3	81	811	66	2	5	5	5	5	5	5	5	5	3	3	5	5
38	3	81	814	65	2	5	5	4	5	5	5	5	5	3	5	5	5
39	3	81	814	48	2	5	5	3	5	5	5	5	5	3	5	5	5
35	3	81	814	25	2	5	4	3	5	5	5	4	5	3	4	5	4
8	3	81	814	39	2	5	3	3	3	5	5	5	5	3	5	5	1
51	3	81	811	47	2	5	5	5	5	4	5	5	5	3	4	4	5
50	3	81	812	62	1	3	4	4	4	4	5	3	4	3	3	4	4
463	3	32	321	47	1	5	3	4	4	5	5	5	3	5	4	4	5
515	3	32	321	15	2	5	5	5	5	5	5	5	5	1	5	5	5
508	3	32	321	30	1	5	5	4	4	5	5	4	4	5	4	4	4
